# Supplementary material for: eIF4F complex dynamics are important for the activation of the integrated stress response
Source: Mol Cell. Author manuscript; Available in PMC 2024 Jun 20. (PMC11189614; doi:10.1016/j.molcel.2024.04.016)
Supplement: MMC3 [file NIHMS1990599-supplement-MMC3.xlsx]

## Sheet: Table S2
Sample	Mean Fragment Length	Fragment Length Standard Deviation
rna_wt_25_1	236	89
rna_wt_25_2	209	13
rna_wt_25_3	212	22
rna_ts_25_1	212	20
rna_ts_25_2	209	14
rna_ts_25_3	216	33
rna_wt_37_1	239	82
rna_wt_37_2	221	43
rna_wt_37_3	229	64
rna_ts_37_1	210	12
rna_ts_37_2	223	58
rna_ts_37_3	211	9
rpf_ts_25_1	32	2
rpf_ts_25_2	31	2
rpf_ts_37_1	30	2
rpf_ts_37_2	30	2
rpf_wt_25_1	32	2
rpf_wt_25_2	32	2
rpf_wt_37_1	32	2
rpf_wt_37_2	32	2
