# Supplementary material for: eIF4F complex dynamics are important for the activation of the integrated stress response
Source: Mol Cell. Author manuscript; Available in PMC 2024 Jun 20. (PMC11189614; doi:10.1016/j.molcel.2024.04.016)
Supplement: MMC2 [file NIHMS1990599-supplement-MMC2.xlsx]

## Sheet: Table S1
Primer	Sequence	Reference/Source
eIF4E-F-HindIII	TGAGTTCAAGCTTGCAAGAGGTAGTGTTAATTCTGG	This Study
eIF4E-R-BglII	AATGACAGATCTGTGGTGCGTCTTTCATACC	This Study
eIF4E-UTR-F-SacI	TGAGTTCGAGCTCATGTACATATCACGTAAGATGTTCC	This Study
eIF4E-UTR-R-EcoRI	AATGACGAATTCGTGCTGAGTTCGTCGAACC	This Study
eIF4E-G179D-F	CTATTGAGAATTGACGGTAAATTCAAGC	This Study
eIF4E-G179D-R	GCTTGAATTTACCGTCAATTCTCAATAG	This Study
eIF4E-E73K-F	CCAAACTGTTGAAAAATTTTGGGCTATC	This Study
eIF4E-E73K-R	GATAGCCCAAAATTTTTCAACAGTTTGG	This Study
FL-GCN4-Fusion-F(SalI)	CGTATGTCGACAATGTCCGAATATCAGCCAAG	This Study
RL-all-stop-R(SalI)	AAGAATTAGTCGACATTTATTGTTCATTTTTGAGAACTCGCTC	This Study
RL-all-F(AgeI)	AGGTCAACCGGTCAAACGTTCGGATCCTTCAAC	This Study
GCN4-F1	AGGTCAGTCGACTAATTCTTATATAATAGATATACAAAACAAAACAAAAC	This Study
GCN4-R(AgeI)	AGGTCAACCGGTATCCAATGGTGAGAAACCC	This Study
RL(X)FL-5’	CAAATGTCGACGTGCGATCAATGAACGTTCGGATCCTTCAACTTC	This Study
RL(X)FL-3’	GAAGTTGAAGGATCCGAACGTTCATTGATCGCACGTCGACATTTG	This Study
pDB-CDC123-R	GGCGGTGGGTACCCATACGATGTTCCTGACTATGCGTAGCACGTGTAATTCTAGAGC	This Study
pDB-CDC123-F	TATATCTATAAAAGTTGTATATTCTTGTGAGGACATGGATCCTTGCTCGAGGTATATTTG	This Study
CDC123-pDB-R	TACAACAAATATACCTCGAGCAAGGATCCATGTCCTCACAAGAATATACAACTTTAT	This Study
CDC123-pDB-F	ACGCATAGTCAGGAACATCGTATGGGTACCCACCGCCAGTTTCATTCTCACTATCACT	This Study
ARG4 F	ACTCCATGCTGATTGCCACA	This Study
ARG4 R	AGCAGTAGCGACACACTCAC	This Study
ARG5,6 F	GGTGGGTGGTGCCATTATCA	This Study
ARG5,6 R	AGTCTGGCTCAATTCCCTGC	This Study
HIS4 F	GCTATCGCAAGCTGAACACG	This Study
HIS4 R	GGGCTTCTTCGTAACCGTCA	This Study
CPA2 F	TGTCAAGGCATTTTTGGGCG	This Study
CPA2 R	AGAAAGGATCTGCACCAGCC	This Study
ZRT1 F	GGGCCCTATGTGTTGCGTAT	This Study
ZRT1 R	CAAGCGCAGTGTAAGAACCG	This Study
GCN4 F	TGCTTACAACCGCAAACAGC	This Study
GCN4 R	GCACGTTTTAGAGCAGCAGG	This Study
DGR1 F	CAGACCAACTGCCGTTCCTT	This Study
DGR1 R	ACGATCGTTGCCGTTGACT	This Study
COX26 F	GCTGCCCCAATCAAGAGGTA	This Study
COX26 R	TATACAGCACCAGGCCAACC	This Study
MTH1 F	CGCGGAAAAACAGCACAGAA	This Study
MTH1 R	CTTGTGCCTGACATTGCGAC	This Study
COX19 F	TGAGACCTACTCCACCCGAG	This Study
COX19 R	TTTCGTTCTGCACAAGCTGC	This Study
LYS5 F	AGCGTCTGATCCATGCACAA	This Study
LYS5 R	CATAGAAGCTCCCTCAGCCG	This Study
ATG8 F	GGAGTCGGAGAGGATTGCTG	This Study
ATG8 R	GAAGATGGCCTTCTCAGGGG	This Study
HIS1 F	TGAGACAATGAGGGCAGCAG	This Study
HIS1 R	TCAGGCAGCTTGTCTTCAGG	This Study
LYS1 F	TGCAGCCCTTGGTGTAAGAG	This Study
LYS1 R	ATTGGGGTAAGGCGACACTG	This Study
TAF10 F	CGGGTTTAACGTAGCAGATG	This Study
TAF10 R	CGCCTGACTGTTGTTAGCAT	This Study
Biotinylated rRNA depletion oligos 1	/5Biosg/GGGGGGATGCGTGCATTTATCAGATCA	This Study
Biotinylated rRNA depletion oligos 2	/5Biosg/TTGGTGACTCTAGATAACCTCGGGCCGATCGCACG	This Study
Biotinylated rRNA depletion oligos 3	/5Biosg/GAGCCGCCTGGATACCGCAGCTAGGAATAATGGAAT	This Study
Biotinylated rRNA depletion oligos 4	/5Biosg/TCGTGGGGGGCCCAAGTCCTTCTGATCGAGGCCC	This Study
Biotinylated rRNA depletion oligos 5	/5Biosg/GCACTCGCCGAATCCCGGGGCCGAGGGAGCGA	This Study
Biotinylated rRNA depletion oligos 6	/5Biosg/GGGGCCGGGCCGCCCCTCCCACGGCGCG	This Study
Biotinylated rRNA depletion oligos 7	/5Biosg/CCCAGTGCGCCCCGGGCGTCGTCGCGCCGTCGGGTCCCGGG	This Study
Biotinylated rRNA depletion oligos 8	/5Biosg/TCCGCCGAGGGCGCACCACCGGCCCGTCTCGCC	This Study
Biotinylated rRNA depletion oligos 9	/5Biosg/AGGGGCTCTCGCTTCTGGCGCCAAGCGT	This Study
Biotinylated rRNA depletion oligos 10	/5Biosg/GAGCCTCGGTTGGCCCCGGATAGCCGGGTCCCCGT	This Study
Biotinylated rRNA depletion oligos 11	/5Biosg/GAGCCTCGGTTGGCCTCGGATAGCCGGTCCCCCGC	This Study
Biotinylated rRNA depletion oligos 12	/5Biosg/TCGCTGCGATCTATTGAAAGTCAGCCCTCGACACA	This Study
Biotinylated rRNA depletion oligos 13	/5Biosg/TCCTCCCGGGGCTACGCCTGTCTGAGCGTCGCT	This Study
Biotinylated rRNA depletion oligos 14	/5Biosg/GGGGCCGGGCCACCCCTCCCACGGCGCG	This Study
tRNAiMET-probe	TAG CGC CGC TCG GTT TCG A	This Study
tRNAeMET-probe	GCT CCA GGG GAG GTT CGA ACT CTC	This Study
tRNAUCUArg-probe	CAC TCA CGA TGG GGG TCG AA	This Study
tRNAGUGHis-probe	TGC CAT CTC CTA GAA TCG AAC CAG GG	This Study
5S rRNA-probe	ATT GCA GCA CCT GAG TTT CGC	This Study
eIF4E-HA-F	GGG GTG GAT ACC CAT ACG ATG TTC CTG ACT ATG CGT AAG ATA GTC TGA ATT TTT CTT AAG	This Study
eIF4E-HA-R	AGT CAG GAA CAT CGT ATG GGT ATC CAC CCC CGC CTC CCC CCA AGG TGA TTG ATG GTT GAG	This Study
eIF4E-CHK-F1	CGG TGT TGC ATT CAT CTA GG	This Study
eIF4E-CHK-R1	TGG CCT GTT CTG TAA GCA AC	This Study
TIF1-Leu2-F	CAA ATT CGT TAA ACG GCC TCC TTC TAA TTA TAT ACA AGG TTA ACT GTG GGA ATA CTC AGG	This Study
TIF1-Leu2-F1	TTT TAT TTG GTC TCT AGT CTT TTC TTT TCT TAT TTT ATA ACA AAT TCG TTA AAC GGC CTC	This Study
TIF1-Leu2-R	CCT CAC AAG ATA CTT TTT TAA GAA GTT TTT GTC TCC CGT TGA CTT AAA CTC CAT CAA ATG	This Study
TIF1-Leu2-R1	ACT TTT TAG AAA TAT ATG TTA CGT TAT CAA GAT AGC CTC ACA AGA TAC TTT TTT AAG AAG	This Study
TIF1-CHK-F	ACT TCC ACG CAC ATA TTA GG	This Study
TIF1-CHK-R	CCT TTA GTG CTT TCT CTG CC	This Study
TIF1-pAG-F	CTC ACT AAA GGG AAC AAA AGC TGG AGC TCT TCG AGT TTA GGA GGA TAT GAA ACT TAC AGC	This Study
TIF1-pAG-R	TAA TAC GAC TCA CTA TAG GGC GAA TTG GGT ACC GGC CCA GCT CCA ATC TCT ATT AGT AGG	This Study
pAG-TIF1-F	AAA AAA AAA AAA ATC GAT GCC CTA CTA ATA GAG ATT GGA GCT GGG CCG GTA CCC AAT TCG	This Study
pAG-TIF1-R	GCG GTT GGT TGG TTT CCT CTG CTG TAA GTT TCA TAT CCT CCT AAA CTC GAA GAG CTC CAG	This Study
TIF1-seq	CGA TGA TAT GGA ATT GGA CG	This Study
CAF20-gDNA	ATTCGTGCGGCCGCAAAATGATCAAGTATACTATCGATGAGCTTTTTCAACTGAAGCCAAGTTTAACTTTGGAAGTTAATTTCGATGCGGTGGAATTTAGAGCCATCATTGAAAAAGTTAAGCAATTGCAACACTTGAAAGAGGAAGAGTTTAACAGTCATCATGTTGGTCATTTCGGTCGTAGAAGATCTTCCCACCATCATGGTAGACCAAAGATTAAGCACAACAAGCCTAAGGTTACAACCGATTCAGATGGTTGGTGCACATTTGAAGCCAAGAAGAAGGGTGCTGGAGAAGATGATGAAGAAGAAACAGAAACCGCACCAACTTCTACTGTGCCAGTTGCTACCATTGCCCAAGAAACTTTAAAAGTCAAGCCAAATAACAAAAATATTTCTT…	This Study
CAF20-F	ATTCGTGCGGCCGCAAAATG	This Study
CAF20-R	TTGTCAAAGCTTTTACTTGTCATCG	This Study
